# Supplementary material for: Correction: TAZ Expression as a Prognostic Indicator in Colorectal Cancer
Source: PLoS One. 2021 Apr 8;16(4):e0250187. doi: 10.1371/journal.pone.0250187 (PMC8031417; doi:10.1371/journal.pone.0250187)
Supplement: S1 File — (XLSX) [file pone.0250187.s002.xlsx]

## Sheet: GSE14333
WWTR1	Axl	CTGF	YAP1
7.21	5.78	8.69	9.61
8.39	7.74	11.71	9.22
6.97	6.25	10.73	9.18
7.12	7.07	10.2	9.66
6.72	7.08	9.01	9.22
6.59	6.02	7.6	9.41
7.5	6.63	9.67	9.17
5.99	6.39	8.23	9.12
6.32	6.43	9.56	9.59
6.42	5.76	8.7	9.32
7.49	6.88	10.24	9.28
6.42	5.84	9.19	9.64
6.32	6.08	9.07	9.33
5.83	5.52	9.08	8.9
6.54	6.45	9.87	9.62
5.85	5.19	7.55	9.48
6.01	5.39	8.55	8.68
6.52	5.67	9.41	9.56
7.13	7.33	11.16	9.11
6.78	5.24	8.44	9.06
5.45	5.3	9.05	9.28
5.29	5.4	8.47	8.98
6.04	6.49	9.65	9.31
7.93	6.38	11.45	9.13
7.14	7.1	9.61	9.17
6.49	5.83	9.62	8.52
6.69	5.64	8.26	8.4
6.02	6.38	9.7	9.03
5.58	6.57	8.38	9.26
5.18	6.34	7.77	9.72
5.19	6.15	9.75	9.09
5.52	6.44	9.59	9.37
6.32	5.85	9.34	9.23
6.81	6.12	10.35	9.34
6.49	5.63	8.99	9.47
5.26	6.41	9.21	8.8
6.68	5.81	7.77	9.06
5.24	5.41	8.42	9.19
6.03	5.47	9.16	9.01
6.09	5.66	8.67	9.53
5.25	5.39	8.46	9.06
6.18	6.6	9.74	9.02
7.46	7.55	8.92	9.4
6.94	7.23	11.07	9.2
7.48	6.19	9.53	8.79
7.51	7.21	10.67	9.43
6.49	6.67	9.43	8.74
7.06	7.13	11.26	9.41
7.66	6.69	9.24	9.67
7.23	6.43	9.45	9.39
7.03	5.85	8.63	9.16
7.11	6.8	10.6	9.07
7.03	5.6	9.42	9.88
7.02	6.29	9.74	9.51
7.89	7	10.67	9.38
6.63	6.58	10.31	9.17
7.12	6.42	8.82	9.1
8	6.56	10.15	9.38
7.19	5.65	8.14	9.67
7.04	7.06	9.81	9.64
6.04	5.06	7.85	9.53
7.14	6.38	8.72	9.24
7.02	6.5	9.62	9.26
7.55	6.59	10.17	9.43
7.43	6.79	10.08	10
6.81	6.24	10.08	9.41
6.82	6.7	9.28	9.7
8.38	6.42	9.27	9.08
7.01	6.91	9.06	8.71
6.61	5.11	8.02	8.69
6.76	6.6	8.81	8.79
6.73	5.37	7.94	9.12
7.56	7.15	10.79	9.66
6.68	6.68	8.09	8.64
7.76	6.41	9.51	9.48
7.53	7.72	9.21	9.77
7.54	6.7	11.03	9.53
5.31	5.13	8.88	9.11
6.89	6.66	9.41	9.7
6.16	6.43	9.54	9.06
7.17	6.97	9.61	9.41
5.65	5.15	8.49	8.78
6.62	5.26	8.04	8.52
6.51	7.05	8.71	9.29
7.64	6.73	10.7	9.21
5.75	6.76	8.65	8.59
7.3	6.69	11.18	9.27
6.42	5.8	9.83	9.21
6.26	6.48	8.41	8.49
6.34	6.2	9.87	10.19
6.81	6.17	9.8	8.95
6.65	6.3	9.14	9.78
6.63	5.85	9.72	8.51
6.35	5.55	9.41	8.67
6.97	6.12	10.01	9.01
7.44	6.82	9.05	8.83
6.56	5.6	9.82	9.29
8.58	7.45	11.78	9.44
6.89	7.36	10.15	9.36
6.86	6.92	10.84	9.54
6.55	6.02	10.34	9.21
6.43	6.86	9.57	7.94
7.01	6.48	8.44	9.39
5.84	5.97	9.48	8.93
5.26	5.56	9.01	9.27
6	5.23	9.84	8.99
6.42	6.27	10.41	8.57
5.32	5.85	7	8.89
5.5	5.78	6.99	8.53
6.33	7.05	9.87	9.16
5.96	5.98	8.73	8.63
5.42	6.5	8.97	9.18
5.68	5.42	9.67	8.27
9.7	9.09	10.16	9.64
4.67	5.9	7.71	8.91
6.13	5.8	9.67	9.99
4.48	5.66	9.53	9.27
7.21	6.88	11.2	8.73
8.18	5.73	8.44	9.4
5.52	5.35	8.31	9.2
6.16	5.87	9.99	9.79
8.46	7.71	11.43	9.27
7.75	6.58	9.84	9.18
6.37	6.82	8.53	9.3
5.98	5.92	10.06	9.19
5.88	6.91	7.87	10.04
6.98	7.17	9.89	9.62
7.66	7.38	9.86	9.33
6.07	6.5	9.64	9.22
5.87	6.92	11	9.26
6.64	6.53	9.87	9.19
7.62	7.17	9.14	9.57
4.88	6.02	9.22	8.71
6.34	6.8	9.11	8.51
7.14	7.6	11.27	9.63
7.16	7.27	10.48	8.89
6.06	7.01	10.6	8.48
8.17	7.71	10.54	9.16
8.19	7.47	9.12	10.2
8.86	6.1	8.89	8.82
8.44	5.77	10.02	9.3
7.73	6.28	9.16	9.13
5.22	6.53	8.04	9.53
7.61	6	9.87	9.29
6.64	6.24	9.94	8.21
6.05	5.74	10.2	9.13
7.79	6.86	9.78	9.1
7.2	6.95	9.98	9.56
8.39	7.29	10.24	8.91
7.01	6.29	9.88	9.74
7.46	6.56	11.59	9.04
6.75	7.08	9.14	8.88
8.22	7.05	11.73	8.95
7.02	7.21	9.81	8.82
6.64	5.38	8.56	9.42
6.95	6.12	9.43	9.21
6.73	6.52	11.15	9.46
6.68	6.07	9.03	9.09
6.87	7.02	10.25	9.34
7.64	6.58	10.43	9.41
8.02	7.41	11.18	9.28
8.31	6.32	9.09	9.17
7.17	5.93	10.5	9.1
6.91	6.57	10.68	8.81
6.9	7.09	10.28	9.2
6.51	6.85	10.35	9.5
8.36	6.56	9.9	9.75
6.51	5.23	8.71	9.88
8.28	6.99	11.64	9.21
8.42	7.89	11.96	9.6
5.4	5.14	8.68	9.17
6.97	6.31	8.73	9.55
6.72	6.66	9.12	8.66
6.81	7.58	10.4	9.61
6.84	7.02	8.29	8.77
6.35	6.87	8.92	9.46
6.29	5.85	9.41	9.12
6.76	6.42	8.1	9.67
5.58	6.89	9.71	9.16
6.84	6.39	9.83	8.58
6.25	6.03	8	8.53
6.35	5.97	10.14	9.36
7.18	6.56	8.99	9.58
7.03	6.49	10.09	9.62
8.58	6.77	10.36	9.7
7.52	7.16	9.23	9.59
6.85	7.22	9.53	9.29
7.2	6.09	10.53	10.09
7.52	6.78	10.22	9.31
7.61	6.94	9.58	8.97
6.18	5.24	8.85	9.53
7.51	7.95	10.97	9.47
6.89	6.59	10.65	9.24
7.23	6.16	10.43	8.72
7.57	6.96	10.91	9.14
7.41	6.87	10.3	9.26
6.49	5.42	9.54	9.92
7.9	7.22	10.22	9.79
6.39	6.19	9.01	9.69
5.05	5.97	6.5	8.82
8.14	7.32	11.43	8.85
6.07	6.25	8.22	9.57
5.12	5.2	9	8.78
5.59	5.74	6.8	9.44
5.37	5.22	9.79	8.73
6.36	7.26	11.57	9.29
6.45	6.3	9.16	9.2
7.85	6.45	9.09	9.57
6.56	5.72	10.09	8.92
5.85	6.23	8.94	8.77
6.19	5.55	10.51	8.98
5.53	6.61	9.57	9.33
7.58	7.71	11.12	9.42
8.33	6.07	10.32	9.73
6.61	6.67	10.42	8.8
5.64	5.88	9.37	9.63
6.38	5.66	8.48	9.1
6.04	7.03	9.52	9.03
5.25	5.83	7.69	8.74
5.35	6.29	7.38	8.63
7.26	5.69	9.86	9.14
5.59	5.66	9.01	9.02
6.95	6.04	10.23	9.09
5.15	6.39	9.17	8.67
6.76	6.9	8.74	8.84
5.49	5.87	9.93	9.25
7.5	7.17	10.57	8.91
6.78	7.62	9.45	8.5
5.33	5.77	9.53	9.68
7.47	6.85	10.72	9.42
6.18	5.81	9.26	9.68
6.77	5.67	9.47	8.76
7.17	7.24	10.28	9.23
7.18	6.35	8.89	9.35
7.19	6.91	10.06	9.43
6.64	6.42	8.8	9.9
7.58	7.25	9.87	9.11
8.11	6.71	10.64	9.75
6.5	6.29	10.52	8.95
7.42	6.74	10.66	10.01
6.38	5.8	9.4	9.01
7.1	6.71	10	9.07
7.2	6.52	9.55	9.66
6.53	6.33	8.32	8.76
6.49	6.36	8.95	9.7
6.68	6.58	9.57	9.69
8.99	7.81	12.07	9.54
6.16	5.48	8.89	9.23
7.37	5.82	9.69	9.33
7.77	6.59	10.62	8.02
7.34	6.81	9.63	9.51
6.03	6.31	8.44	9.23
5.92	6.26	8.83	9.73
6.81	5.69	9.78	9.85
5.41	5.97	9.02	9.3
7.3	7.38	10.21	9.41
6.09	6.07	8.46	9.05
7.66	7.16	11.69	9.22
6.46	6.61	9.28	8.44
7.5	5.72	10.12	9.57
6.74	5.68	9.77	9.62
5.52	6.31	9.18	9.41
6.73	7.06	9.81	9.17
7.79	6.8	9.69	9.5
6.28	5.07	9.57	9.15
7.68	6.63	10.76	9.54
5.99	6.81	9.27	8.6
6.27	6.32	9.91	8.36
5.38	6.23	8.35	8.9
5.99	5.88	9.39	9.09
7.33	6.81	11	9.27
7.2	5.45	7.41	9.3
5.78	5.76	9.97	9.09
6.56	7.1	9.62	9.57
4.25	5.93	7.5	8.91
6.83	5.68	10.04	8.95
7.47	6.21	10.33	9
6.78	6.73	9.53	9.2
5.18	6.53	8.11	9.59
6.09	5.73	9.31	9.28
9.58	8.46	11.49	9.76
4.94	5.18	7.33	9.2
5.73	6.09	7.17	8.91
6.19	6.29	7.76	9.19
7.74	7.63	11.02	9.48
5.89	6.26	8.98	8.99
7.45	6.87	9.91	10.07
5.69	6.33	11.06	9.63
5.43	5.59	8.94	9.85
7.92	7.35	9.88	9.3

## Sheet: GSE17536-537
WWTR1	Axl	CTGF	YAP
7.49	8.31	10.28	9.63
7.29	8.04	8.9	8.82
7.13	7.97	8.88	9.59
7.52	8.09	10.38	9.36
7.42	8.26	10.01	10.04
8.08	8.34	10.16	9.8
6.82	7.87	9.82	9.87
7.97	8.46	10.38	9.78
7.08	7.91	8.71	10.15
8.53	8.6	11.75	9.75
7.75	8.42	11.3	9.88
6.81	7.52	9.6	9.61
7.47	7.9	9.31	9.63
7.43	8.15	10.37	10.36
7.28	8.06	9.7	9.98
7.11	8.01	10	9.66
8.23	8.8	10.53	9.83
7.41	8.26	9.81	10.12
7.76	8.79	10.55	9.53
7.38	8.11	10.24	10.22
8.06	8.44	10.21	9.99
7.86	8.02	9.42	10.34
7.63	8.01	8.52	9.97
7.59	8.61	9.5	9.87
7.59	8.38	10.82	9.85
7.21	8.26	9.49	9.82
9.15	9.13	12.12	10.21
7.98	8.44	11.31	10.4
7.62	8.23	10.69	10
7.74	8.68	10.6	10.16
7.43	8.42	10.32	10.16
7.9	8.39	10.35	10.2
8.31	8.58	10.85	10.13
7.41	7.92	8.98	9.06
7.78	8.47	10	9.93
7.61	8.07	10.32	9.94
7.35	7.79	10.59	10.97
7.93	8.7	11.44	10.07
7.95	8.33	10.34	9.34
7.96	8.17	9.65	9.9
8.36	8.54	10.32	10.19
8.05	8.25	9.67	9.31
8.38	8.78	10.94	9.82
7.85	8.31	10.26	9.59
7.71	8.48	9.86	10.42
7.73	8.09	10.54	9.27
7.63	8.12	10.78	9.83
7.24	7.78	10.23	9.14
8.95	8.13	10.08	9.82
8.01	7.7	8.93	10.33
7.37	8.29	8.95	9.33
8.22	8.71	9.92	10.44
8.33	8.38	11.32	9.93
7.19	8.24	9.06	8.83
8.61	8.21	11.04	10.13
6.77	7.78	9.63	9.48
7.93	8.58	11.5	9.91
7.31	7.88	9.82	9.21
7.28	8.31	10.2	9.55
7.7	8.44	9.95	10.14
6.77	7.57	8.89	9.87
7.8	8.42	9.91	9.82
8.06	8.81	10.85	9.5
7.69	8.1	9.84	9.67
8.42	8.75	11.27	10.14
7.32	8.07	8.99	9.51
7.99	8.54	10.38	10.22
6.59	7.93	9.62	9.66
8.34	8.67	11.37	10.55
7.88	8.44	10.22	9.93
7.88	8.7	9.53	9.23
7.75	8.37	9.75	10.11
7.24	7.97	8.9	9.81
7.57	8.52	9.26	9.55
7.5	8.13	9.01	9.92
7.09	7.6	8.86	10.21
7.56	8.2	9.13	9.55
8.11	8.46	10.22	9.9
8.24	8.62	10.44	9.64
7.84	8.17	10.17	10.55
8.28	8.31	10.61	10.79
8.77	8.66	10.93	9.63
8.53	8.87	10.79	10.39
7.52	8.03	10.6	8.74
7.64	8.41	10.84	10.07
8.1	8.6	10.87	9.88
7.61	8.09	9.58	10.1
7.86	8.39	11.6	10.05
8.17	8.81	11.95	9.7
7.95	8.68	10.71	9.88
7.59	8.46	10.46	10.37
8.19	8.45	10.35	10
7.29	8.04	9.94	10.29
7.59	8.15	9.51	10.09
7.66	8.41	11.1	9.45
7.88	8.33	10.67	10.09
7.88	8.59	10.75	9.9
8.29	8.51	11.4	9.81
7.9	8.54	11.04	9.78
8.2	8.72	10.02	10.31
7.59	8.14	9.96	9.93
7.42	7.88	9.8	10.25
8.05	8.31	10.67	10.25
7.48	8.25	10.03	9.87
8.89	8.15	10.52	9.94
8.35	8.58	10.85	10.05
8.85	8.88	11.49	9.93
7.73	8.77	10.86	10.34
8.84	9.16	12.32	10.29
7.68	8.81	10.38	10.19
7.64	8.26	10.62	9.33
9.79	9.27	12.56	10.35
7.77	8.55	9.59	9.14
7.54	8.1	10.67	10.13
7.99	8.36	11.2	10.96
7.78	8.2	9.95	10.23
8.92	8.81	10.94	10.22
8.03	8.46	11.11	9.8
8.29	8.64	10.49	9.91
8.75	8.37	9.88	9.78
7.15	7.98	8.69	9
7.93	8.7	10.01	9.68
7.68	8.42	8.92	9.25
6.93	7.75	9.4	9.98
7.58	8.3	10.33	9.83
8.47	8.34	10.17	9.9
7.46	8.32	8.92	10.12
7.51	8.32	9.58	10.05
7.6	8.29	9.5	10.15
9	8.58	12.14	10.13
8.26	8.6	11.28	10.2
8.69	8.91	10.16	10.88
8.85	8.54	10.35	10.4
8.75	8.79	12.1	9.62
8	8.22	10.81	9.51
7.5	7.92	9.54	10.59
7.73	8.47	10.21	9.54
6.95	7.87	8.67	9.96
8.56	8.48	10.76	10.29
7.49	8.27	8.75	9.29
8.34	8.78	10.74	10.22
8.18	8.74	11.41	10.01
8.44	8.79	11.21	10.25
7.23	7.96	9.83	10.21
7.58	8.19	10.15	9.36
7.97	8.4	9.74	9.95
8.16	8.51	10.45	10.13
7.57	8.33	9.5	10.38
8.11	8.61	10.17	9.63
7.67	8.35	10.84	9.67
8.15	8.37	11.16	10.71
7.63	8.17	10.24	9.67
8.16	8.25	10.32	10.42
7.36	8.14	9.71	10.42
7.69	8.47	10.38	10.42
7.38	7.77	9.88	10.06
8.03	8.11	10.35	10.11
8.2	8.64	10.92	8.55
8.35	8.55	10.3	10.24
7.54	8.27	9.29	9.68
7.14	8.03	9.76	10.52
7.65	8.15	10.49	10.48
7.21	8.34	9.65	9.77
7.41	7.9	8.73	9.72
8.43	8.73	11.83	9.98
7.45	8.42	10.01	9.19
8.23	8.21	10.54	10.15
7.44	8.42	10.15	10.1
7.16	8.05	9.53	9.89
7.92	8.38	10.23	9.76
8.22	8.51	10.31	10.08
7.38	7.83	10.45	9.89
8.42	8.52	11.38	10.25
7.65	8.65	9.51	9.22
7.59	8.49	10.31	9.11
6.97	8.25	9.14	9.53
7.2	7.82	9.9	9.85
7.91	8.53	11.51	9.22
6.92	7.64	8.99	9.54
7.81	8.25	8.35	9.39
6.79	7.73	7.99	8.73
7.64	7.93	8.9	9
6.59	7.48	8.22	9.68
7.63	8.23	9.57	9.55
7.04	8.11	8.22	9.62
7.14	8.32	10.41	10
7.1	8.02	9.39	9.69
7.51	8.27	9.45	9.95
6.91	7.74	8.32	9.25
7.37	8.07	8.41	9.28
7.17	8.01	8.54	8.38
8.13	8.67	10.25	9.75
6.76	7.5	8.11	8.43
7.8	7.93	9.67	9.31
7.71	7.34	8.21	9.28
7.41	7.7	8.94	8.18
6.95	7.55	9.49	9.85
7.65	7.4	9.6	9.61
7.63	7.49	8.12	8.54
6.81	7.48	9.04	8.42
8.3	8.46	10.07	8.98
8.39	7.93	9	8.64
7.48	8.07	7.81	8.63
7.11	7.77	8.83	8.59
7.15	8.17	9.27	8.4
6.54	7.37	8.82	9.57
7.06	7.91	9.57	9.19
7.29	7.84	9.43	9.15
8.35	8.56	11.8	9.12
7.08	7.85	9.24	9.03
6.76	7.63	9.61	9.05
8.09	8.51	10.26	8.71
7.61	8.2	10.09	9.39
8.41	8.64	10.75	9.13
7.11	7.94	9.71	9.26
7.28	8.01	9.69	9.75
7.3	7.75	9.13	8.59
6.81	7.66	6.71	8.65
7.37	7.74	7.93	7.37
6.59	7.12	9.3	9.26
7.07	7.87	9.44	9.52
7.43	7.91	9.58	8.39
8.51	8.97	12.72	9.64
8.2	7.38	11.01	9.72
7.75	8.57	10.23	9.06
7.64	8.46	11.15	9.68
8.07	8.14	11.12	9.19
7.71	8.16	9.91	8.89
6.59	7.81	9.74	9.29
7.14	7.84	10.81	9.34
7.25	7.75	10.44	8.87
6.9	7.51	9.31	8.67
