# Supplementary material for: Correction: TAZ Expression as a Prognostic Indicator in Colorectal Cancer
Source: PLoS One. 2021 Apr 8;16(4):e0250187. doi: 10.1371/journal.pone.0250187 (PMC8031417; doi:10.1371/journal.pone.0250187)
Supplement: S3 File — (ZIP) [file pone.0250187.s004.zip]

Archive with 3 entries (3 files):
- FigS2AB-Kaplan-Meier-analysis-data.csv
- FigS2CD-Kaplan-Meier-analysis-data.csv
- Supplementary-Figure2-Kaplan-Meier-analyses-output.pdf
