# Supplementary material for: Correction: TAZ Expression as a Prognostic Indicator in Colorectal Cancer
Source: PLoS One. 2021 Apr 8;16(4):e0250187. doi: 10.1371/journal.pone.0250187 (PMC8031417; doi:10.1371/journal.pone.0250187)
Supplement: S3 File — (ZIP) [file pone.0250187.s004.zip › FigS2AB-Kaplan-Meier-analysis-data.csv]

Stage	Age	Gender	Survival_time	Survival_Status	ANO1	SQLE	ANO1_HL	SQLE_HL
1	78	2	3.64	1	6.3987415685	7.7220577435	1	2
1	53	1	14.53	2	7.868679233	6.93090956825	2	1
1	80	1	16.47	1	6.3316063785	7.84242640275	1	2
1	58	2	19.75	1	5.1611290905	7.3220772355	1	1
1	81	2	20.02	1	6.3903343695	7.2655652575	1	1
1	57	2	23.96	1	6.1694626285	7.29291913275	1	1
1	63	1	27.02	2	6.6762245	8.22349764425	2	2
1	51	2	28.96	1	7.136452176	8.34914543325	2	2
1	86	1	43.79	1	4.821742982	7.17659795275	1	1
1	76	2	52.24	1	5.9479015125	6.63368072	1	1
1	74	1	55.13	1	6.3874091385	7.0698825135	1	1
1	55	2	57.79	1	6.6027709135	7.845248292	2	2
1	50	2	59.53	1	6.0605779635	7.01837222725	1	1
1	87	1	64.1	1	7.6067126025	7.9507333995	2	2
1	61	1	64.37	1	5.8112374785	6.31430968325	1	1
1	88	2	65.88	1	6.0837474325	7.348002558	1	1
1	68	1	67.19	1	7.661453599	8.25301355375	2	2
1	78	1	67.82	1	6.8529632755	8.557817875	2	2
1	61	2	68.51	1	6.3758397105	7.05823595925	1	1
1	82	2	76.07	1	6.964022899	7.162288656	2	1
1	66	2	82.29	1	7.7411711435	6.96472147625	2	1
1	62	2	83.6	1	7.9617038755	7.260747651	2	1
1	70	2	83.73	1	6.305926447	8.40630244425	1	2
1	66	2	84.13	1	7.238408215	7.30624851425	2	1
1	63	2	109.21	1	6.7171385215	6.2668430195	2	1
1	56	1	119.21	1	7.9709093645	9.08458069075	2	2
1	63	2	122.72	1	8.064301422	8.354642872	2	2
1	73	2	142.55	1	7.930190068	8.17927511575	2	2
1	75	2			7.2792275035	6.42766756925	2	1
1	67	1	22.8	1	5.073098639	7.5433530835	1	1
1	67	1	14.4	1	4.688807366	7.57569368825	1	2
1	60	2			2.636277991	7.099702106	1	1
1	74	2	54.4	1	7.5168351265	7.4041389345	2	1
1	47	1	64.5	1	6.679604287	6.161075837	2	1
1	73	2	1.8	1	6.476676607	7.18729570225	1	1
1	63	1	42	1	6.6570620625	6.843010481	2	1
1	77	1	56.5	1	7.8826821545	7.0668253835	2	1
1	74	2	36.3	1	5.6075824965	8.02880775275	1	2
1	75	2			4.1305290585	7.77232152375	1	2
1	57	2	44.2	1	3.8779668425	5.7200792935	1	1
1	65	1	52.1	1	5.5459268585	6.69959033475	1	1
1	76	1	30	1	6.403846763	7.496909341	1	1
1	58	1	43.9	1	5.9798280295	6.0800887315	1	1
1	64	1	80.8	1	5.884413031	6.11175414225	1	1
2	40	1	2.26	1	7.749962704	7.32966885525	2	1
2	30	2	6.01	2	7.0730257015	8.496372976	2	2
2	54	2	9.96	2	7.351620266	6.74708158625	2	1
2	54	1	14.13	2	7.2347019245	8.22041461575	2	2
2	83	2	14.26	2	5.5937391365	7.58734674975	1	2
2	54	2	15.05	1	6.016099893	7.584371587	1	2
2	73	2	15.71	1	7.297811748	8.03058519725	2	2
2	38	1	17.95	1	6.680355622	7.392522896	2	1
2	68	2	18.18	1	6.5592605595	7.18808541825	1	1
2	80	2	19.36	2	8.297674329	7.76470745525	2	2
2	78	1	22.02	1	8.2732074065	8.262161526	2	2
2	65	1	22.38	2	6.4909115215	7.581399243	1	2
2	65	1	22.38	2	6.0384219725	7.78007000475	1	2
2	66	1	24.19	1	5.4486044265	7.494932083	1	1
2	56	1	25.21	2	5.7986009945	8.10221540475	1	2
2	71	2	25.24	1	6.7805915455	7.69784201425	2	2
2	78	2	25.61	1	6.4413317895	7.7129194895	1	2
2	79	1	26.53	1	5.500756194	7.5877024385	1	2
2	71	2	26.66	1	6.411541367	7.892888076	1	2
2	66	2	26.82	1	8.473343734	7.2845940055	2	1
2	52	1	27.15	1	7.8406883335	7.864865389	2	2
2	51	1	27.64	2	6.539072835	7.66610291575	1	2
2	84	1	28.63	1	5.8545136145	7.0906628715	1	1
2	89	1	28.86	1	6.0901809355	8.43356904725	1	2
2	64	1	29.22	1	6.457513153	6.67474146675	1	1
2	86	1	31.06	1	6.4130471305	6.70002820325	1	1
2	51	2	33.2	1	6.9122102125	6.61112398125	2	1
2	69	2	33.69	1	7.4239048975	7.82279418325	2	2
2	60	2	35.9	1	6.6135523435	8.15752554375	2	2
2	76	1	36.75	1	7.753612265	8.5572484575	2	2
2	75	1	37.31	2	8.1828475795	7.027305758	2	1
2	71	2	37.31	1	8.177671842	7.78154608475	2	2
2	59	1	39.25	1	6.5601862365	6.86317354225	2	1
2	58	2	44.97	1	8.629708781	8.0934715485	2	2
2	48	1	46.71	1	7.582410211	7.27724936525	2	1
2	56	2	47.86	1	5.554986684	7.906828068	1	2
2	71	2	49.84	1	6.76063247	7.37930400525	2	1
2	65	1	52.14	1	5.8290234925	7.0584459735	1	1
2	76	1	52.5	1	7.9830578865	7.24662198175	2	1
2	77	1	55.33	1	6.9825472785	4.9272624295	2	1
2	74	1	55.92	1	7.7699774585	7.5346366965	2	1
2	75	2	58.02	1	6.7609944925	7.57109454	2	2
2	74	1	59.6	1	6.6873508365	7.8193948745	2	2
2	67	2	59.96	1	7.619143319	7.251658137	2	1
2	76	2	63.25	1	6.5963213155	7.0481073185	2	1
2	49	2	64.86	1	5.3705415245	8.024473671	1	2
2	83	1	70.65	1	6.1199419595	7.374091299	1	1
2	73	2	76.04	1	6.683240338	7.637956549	2	2
2	57	1	79.13	1	7.9391880875	8.0205789745	2	2
2	86	1	80.25	1	5.634141148	7.76061263075	1	2
2	71	1	85.28	1	6.0408573465	6.1449329685	1	1
2	74	1	86.43	1	6.3074809995	7.4476378205	1	1
2	74	2	88.99	1	6.707885471	8.0251402675	2	2
2	41	2	93.66	2	8.5280120755	8.20829735625	2	2
2	70	2	106.94	1	5.804742256	7.34296905775	1	1
2	43	1	110.79	1	6.3518903485	7.4685370675	1	1
2	74	1	118.58	1	6.7305911075	7.741511165	2	2
2	92	1	12.1	1	7.274998476	7.3778032935	2	1
2	74	1	29.6	1	3.638553587	7.44996819025	1	1
2	82	2	37	1	4.781843549	6.5026994885	1	1
2	60	2	28.5	1	7.0507300665	7.276816064	2	1
2	82	2	56.3	1	6.9438251415	7.37318479625	2	1
2	53	2	47.4	1	7.011518672	7.377451727	2	1
2	92	2	13.5	1	4.279867207	6.861659373	1	1
2	72	2	56.8	1	5.302458204	8.0491248935	1	2
2	70	2	52.8	1	5.2635687745	7.2759227675	1	1
2	68	1	45.3	1	6.181778345	7.33865454	1	1
2	61	2	55.7	1	4.306554216	6.60783170625	1	1
2	62	2	40	1	7.87523206	7.3897132555	2	1
2	78	2	14.2	2	9.687669385	7.214373295	2	1
2	80	2	4.1	1	6.415245114	7.44893407975	1	1
2	30	1	59.5	1	4.8048869695	8.56716073225	1	2
2	79	1	42.9	1	5.5799053715	7.4503273145	1	1
2	54	1	32.6	2	7.036664388	7.5676766395	2	2
2	44	2	31.3	1	4.740526429	7.90758683975	1	2
2	66	1	33.9	1	4.454686415	8.59323410425	1	2
2	64	2	47.7	1	6.03879109	9.40817143975	1	2
2	72	2	38.2	1	6.766891279	5.436380178	2	1
2	63	1	44.4	1	5.718933735	6.827788639	1	1
2	66	2	44.8	1	7.128567756	6.4502258345	2	1
2	63	2	57	1	6.9686738825	8.333408158	2	2
2	78	2	40.4	1	3.44916515	7.26288136025	1	1
2	74	2	5.2	1	4.919184865	5.929495274	1	1
2	64.6	2	11.6	1	4.1607258755	6.5271047985	1	1
2	53	1	58.4	1	6.7079490845	7.78498497775	2	2
2	78	1	36.2	1	6.6990199335	6.72936771425	2	1
2	78	1	45.4	1	4.985506568	8.3117814695	1	2
2	70	2	50.9	1	5.413912605	7.02815120875	1	1
2	81	1	55.9	1	6.8818717015	8.22683435825	2	2
2	75	2	14.3	2	5.5010388395	8.1857087215	1	2
2	63	1	33.8	1	5.5639488745	7.11381979575	1	1
2	63	2	38	1	5.914915963	7.9120497365	1	2
2	48	1	74.2	1	6.8104716895	7.251065605	2	1
2	72	2	84.9	1	4.876382272	6.641040717	1	1
3	54	2	.92	1	8.965545062	7.7873718185	2	2
3	71	1	1.57	2	7.1537207175	7.79972017325	2	2
3	83	1	3.32	2	8.3651658375	7.661488248	2	2
3	78	1	4.24	1	8.0693607125	7.84931999125	2	2
3	62	1	5.22	1	5.480101885	7.358206677	1	1
3	74	2	5.35	2	8.4258127535	7.849668405	2	2
3	38	2	8.21	2	6.368936485	8.685659236	1	2
3	67	1	8.31	2	7.247886761	7.391921515	2	1
3	51	1	8.58	2	7.284408813	7.23344703525	2	1
3	75	2	9.56	2	7.895407283	8.2653215775	2	2
3	46	2	11.9	2	8.777399072	7.103035481	2	1
3	60	2	14.72	2	6.4348824215	8.390922348	1	2
3	53	1	16.07	2	7.8718219815	7.7448687775	2	2
3	50	1	18.93	2	6.453536166	7.451205588	1	1
3	61	1	18.96	1	7.6200685975	5.950216103	2	1
3	81	1	19.98	1	6.492365121	7.32558374025	1	1
3	63	2	20.44	1	7.6629349585	8.38655036475	2	2
3	46	2	21.04	2	6.9130584165	7.36420193	2	1
3	53	2	21.27	2	7.7915176315	7.50499739125	2	1
3	87	1	22.25	1	6.6929136245	7.12338689475	2	1
3	63	2	23.34	2	6.691878168	8.08167144875	2	2
3	75	1	24.13	2	8.8229486195	7.915263736	2	2
3	66	2	24.85	2	7.1872614235	6.861217523	2	1
3	78	1	26.26	1	8.2359619695	7.14898224375	2	1
3	71	1	26.92	1	7.6536238375	6.99905733	2	1
3	58	2	27.58	2	6.4177002135	7.621310548	1	2
3	90	1	27.74	2	7.67511953	8.44545449575	2	2
3	26	2	29.39	2	5.7196226895	8.3360155225	1	2
3	78	1	31.36	1	6.8291855735	7.99416894175	2	2
3	79	1	31.92	1	5.7417621615	8.14616457175	1	2
3	41	2	34.19	2	7.731803325	7.98281350525	2	2
3	64	1	36.92	2	8.050553396	8.2235038245	2	2
3	67	2	36.92	1	5.9289135175	8.40637246425	1	2
3	60	1	38.07	1	7.5427425495	7.0578580375	2	1
3	73	1	38.72	1	6.340993157	6.670771881	1	1
3	69	2	41.06	2	8.310051116	8.79556735875	2	2
3	67	2	44.67	1	5.7693123295	7.3240437775	1	1
3	46	2	44.74	1	5.8361175125	7.1265897545	1	1
3	30	2	47.8	1	5.461902158	7.5659604065	1	2
3	71	1	49.11	1	5.4936704	7.6202636455	1	2
3	26	2	50.43	1	5.7866621505	7.6965614295	1	2
3	67	1	50.59	1	6.003081696	6.062723644	1	1
3	72	2	52.86	1	5.9790001195	7.81650856575	1	2
3	83	1	54.9	1	6.0718656545	8.2200965775	1	2
3	63	1	58.45	1	7.6862223315	7.90851275525	2	2
3	87	2	59.07	1	6.4071928365	7.53092241275	1	1
3	69	2	59.34	1	7.531548725	6.80122033425	2	1
3	63	2	64.33	1	6.914343584	7.4954549905	2	1
3	62	2	64.93	1	8.441790904	7.7470383845	2	2
3	65	1	65.55	1	6.740578251	7.97599002325	2	2
3	55	2	72.09	1	6.559734239	8.1128283815	1	2
3	50	1	74.36	1	5.682863114	8.098183369	1	2
3	63	2	74.53	1	7.4776168065	7.790883031	2	2
3	60	2	79.46	2	7.5458649215	8.20507522425	2	2
3	71	1	85.61	1	7.490164297	7.40645482225	2	1
3	74	2	85.84	2	6.7248398215	7.36941609725	2	1
3	46	2	89.62	1	6.205715614	7.7414537515	1	2
3	71	1	95.07	1	6.7599591785	7.21022259725	2	1
3	48	1	99.51	1	5.8678913235	8.10376430175	1	2
3	39	2	105.17	1	7.282751475	7.829822659	2	2
3	64	1	112.33	1	5.90741105	8.476743417	1	2
3	75	2	30.9	1	5.0642383775	6.430308671	1	1
3	64	1	24	1	5.962927326	6.41434999125	1	1
3	51	2	31.6	1	6.212091706	6.417390785	1	1
3	69	2	49.6	1	6.9408094965	8.7069837945	2	2
3	69	2	15.2	2	4.337977916	6.916642858	1	1
3	84	1	24.2	1	6.7087490245	7.32412016725	2	1
3	59	2	69.1	1	6.6906746145	6.76634170525	2	1
3	74	2	68.1	1	5.905153955	7.60579634975	1	2
3	62	2	10.3	2	9.595010352	7.00966417275	2	1
3	56	1	59.2	1	3.403886725	6.9598293055	1	1
3	73	2	61.4	1	5.2072535905	8.05463271275	1	2
3	72	1	15	1	8.57914108	8.11008615	2	2
3	60	1	57.8	1	5.7516814375	7.06759823225	1	1
3	77	1	18.8	1	7.2266966295	7.3309823445	2	1
3	79	1	4.5	2	6.894459457	6.33710398475	2	1
3	83	2	38.1	2	5.4707904815	8.24179659175	1	2
3	69	2	40.4	1	5.300288548	7.93869971025	1	2
3	73	2	5.7	2	4.641866195	7.820441974	1	2
3	66	2	10.2	1	6.1147020855	7.55050143225	1	2
3	75	2	84.7	1	5.723916218	7.32204349925	1	1
3	77	1	16.9	1	5.2311122495	7.421908491	1	1
3	49	1	9.5	2	5.3427537275	7.2235910555	1	1
3	77	1	68.7	1	6.830673858	7.3304654185	2	1
3	77	2	59.5	1	6.789458266	7.294392048	2	1
3	59	2	18.7	1	8.049848484	7.330792631	2	1
3	43	2	70.8	1	7.520102933	7.7918800955	2	2
3	82	1	4.44	2	7.198211985	7.6007559695	2	2
3	51	2	40	2	5.7507616305	7.0765976645	1	1
3	53	1	72.9	2	5.487046048	6.13645449975	1	1
3	81	2	18	2	7.3541075325	8.444673079	2	2
4	69	2			7.0367645475	7.81147242225	2	2
4	73	2			5.922091265	8.3336120245	1	2
4	66	2			6.23593352	7.626868679	1	2
4	63	1			6.3981999635	8.00733366975	1	2
4	54	2			7.63714003	7.605705525	2	2
4	88	2			7.10832958	8.09183116475	2	2
4	58	2			6.4131057665	8.68201811325	1	2
4	82	1			7.2090792605	8.16745037425	2	2
4	64	2			6.7201589535	7.93915691575	2	2
4	58	1			7.696881167	8.14744699675	2	2
4	69	2			7.6647201405	8.53669838225	2	2
4	51	2			6.803697943	8.27007403825	2	2
4	52	1			6.2141315525	7.947084914	1	2
4	70	1			7.4428644215	8.1842716815	2	2
4	72	1			6.1756053525	5.680036236	1	1
4	82	1			6.8472104535	8.392584514	2	2
4	60	2			6.882917465	8.1754599045	2	2
4	57	2			6.4172580245	5.64836398075	1	1
4	52	2			6.5263539455	7.808227496	1	2
4	59	2			5.896256859	8.2569363845	1	2
4	56	2			7.972579538	7.1617162805	2	1
4	63	2			7.070681823	6.90111217425	2	1
4	65	1			6.4041742505	7.40330934	1	1
4	54	2			7.769953264	9.10744943625	2	2
4	76	2			6.065368043	7.35214006	1	1
4	58	1			6.7705456865	6.42252671225	2	1
4	59	1			7.33	7.81	2	2
4	69	1			5.32	5.53	1	1
4	42	1			7.55	7.6	2	2
4	78	1			8.28	8.22	2	2
4	51	2			6.95	6.97	2	1
4	63	2			6.53	7.02	1	1
4	66	2			4.58	7.22	1	1
4	73	2			6.09	7.68	1	2
4	62	2			7.21	7.2	2	1
4	82	1			6.2	7.82	1	2
4	76	2			6.82	8.1	2	2
4	78	1			6.61	6.68	2	1
4	66	1			8.02	6.63	2	1
4	68	2			5.08	7.65	1	2
4	47	2			4.06	7.92	1	2
4	46	2			7.78	7.72	2	2
4	79	2			7.59	7.17	2	1
4	69	1			5.71	8	1	2
4	54	2			5.8	7.59	1	2
4	79	2			2.98	9.1	1	2
4	46	2			4.95	8.19	1	2
4	62	2			5.83	7.4	1	1
4	67	2			5.47	8.24	1	2
4	65	2			5.3	7.67	1	2
4	76	1			6.01	7.2	1	1
4	57	2			6.42	5.75	1	1
4	81	1			6.62	6.84	2	1
4	84	2			4.76	7.28	1	1
4	59	2			6.42	6.81	1	1
4	79	2			6.1	7.85	1	2
4	65	2			6.03	8.32	1	2
4	73.4	2			7.2	7.33	2	1
4	59	2			7.06	6.97	2	1
4	76	1			6.13	7.63	1	2
4	67	2			6	8.46	1	2
