# Supplementary material for: Correction: TAZ Expression as a Prognostic Indicator in Colorectal Cancer
Source: PLoS One. 2021 Apr 8;16(4):e0250187. doi: 10.1371/journal.pone.0250187 (PMC8031417; doi:10.1371/journal.pone.0250187)
Supplement: S3 File — (ZIP) [file pone.0250187.s004.zip › FigS2CD-Kaplan-Meier-analysis-data.csv]

Gender	Age	AJCC_stage	Grade	DSS	DSS_time	ANO1	SQLE	ANO1_HL	SQLE_HL
2	73	1	2	1	142.55	8.7026767155	8.69233316	2	2
2	63	1	1	1	122.72	8.5335758095	8.707608302	2	2
2	51	1	2	1	28.96	7.9858037705	8.6744195325	2	2
1	56	1	1	1	119.21	8.9116994	9.78762216375	2	2
2	50	1	2	1	59.53	7.01706686	7.73689808775	1	1
1	63	1	2	2	68.81	7.6617906205	8.602612816	2	2
2	66	1	1	1	82.29	8.7137569265	7.6451899055	2	1
2	63	1	2	1	110.82	7.6701124985	7.11341779825	2	1
2	88	1	2	1	65.88	7.4587177595	7.9702139835	1	1
2	66	1	2	1	84.13	8.162852793	7.872822129	2	1
1	80	1	2	1	16.47	7.3977433505	8.53852951075	1	2
2	62	1	2	1	89.75	8.820013812	7.73106887975	2	1
2	82	1	2	1	76.07	8.33133758	7.8253634435	2	1
1	78	1	2	1	67.82	7.954288999	9.224572661	2	2
2	76	1	1	1	52.24	6.9879048175	7.51716402375	1	1
1	87	1	2	1	64.1	8.6352761965	8.61755966575	2	2
1	74	1	2	1	55.13	7.116950301	7.63335715675	1	1
2	55	1	2	1	57.79	7.48364035	8.15816784425	1	2
2	71	1	2	1	50.1	7.836026843	8.308904705	2	2
1	86	1	2	1	43.79	6.4292812775	8.01882662675	1	1
2	58	1	2	1	30.27	6.5948435025	7.93349251475	1	1
2	78	1	2	1	3.64	7.6265880675	8.20847872625	2	2
2	57	1	1	1	36.59	7.1548723155	7.89895173575	1	1
2	81	1	2	1	20.02	7.52727503	7.95114949375	1	1
1	74	2	2	1	118.58	7.916122245	8.571076161	2	2
1	77	2	3	1	55.33	8.012422474	6.63669509725	2	1
2	41	2	2	2	134.86	9.275841567	8.87784601225	2	2
1	43	2	2	1	127.29	7.39609438	8.26002562	1	2
1	51	2	2	1	120.62	7.6012316735	8.20631297675	2	2
2	70	2	2	1	106.94	7.2476640635	8.003874033	1	1
1	78	2	2	2	11.7	7.4274269395	8.47607124525	1	2
2	80	2	2	2	28.79	9.003999668	8.282837116	2	2
2	66	2	2	1	26.82	9.1101496225	8.01487127475	2	1
1	76	2	2	2	52.5	8.8837197535	7.904872058	2	1
1	58	2	3	2	24.03	7.648365722	7.528268922	2	1
2	74	2	2	1	88.99	7.758097233	8.680653073	2	2
2	49	2	2	1	102.44	6.891815528	8.85913668225	1	2
1	54	2	2	2	33.73	8.03558706	8.636920362	2	2
1	71	2	2	1	85.28	7.1044142465	6.9689824865	1	1
1	79	2	2	1	26.53	6.752991793	8.11852495175	1	1
1	75	2	1	2	37.31	9.0975634995	7.79624330575	2	1
1	74	2	2	1	86.43	7.4593660935	7.99763618325	1	1
1	74	2	2	1	55.92	8.6531776755	8.079971072	2	1
1	83	2	2	1	70.65	6.91889196	7.9967542365	1	1
2	73	2	2	1	76.04	7.847671827	8.276419497	2	2
1	57	2	1	1	79.13	9.0092756425	8.73070486475	2	2
1	65	2	2	1	83.99	7.6296442515	8.162757708	2	2
1	86	2	2	1	80.25	6.758901518	8.50912788	1	2
1	89	2	1	1	40.6	7.1673009415	9.219470595	1	2
1	56	2	3	1	95.37	7.178907965	8.592236439	1	2
1	86	2	3	2	31.06	7.2807626955	7.4401313445	1	1
2	71	2	2	1	37.31	9.168808985	8.67019490525	2	2
1	78	2	2	2	22.02	9.095089637	8.890453264	2	2
2	76	2	2	1	63.25	7.4036841355	7.89310805175	1	1
1	66	2	3	1	34.09	6.768812435	8.27445539275	1	2
1	65	2	2	1	52.14	7.2425150795	7.79557706675	1	1
1	74	2	2	1	66.04	7.8932572305	8.44879115975	2	2
2	67	2	1	1	59.96	8.108800776	7.572974487	2	1
2	56	2	2	1	47.86	6.568751051	8.30526492175	1	2
1	48	2	2	1	58.45	8.360527188	7.8357878335	2	1
2	68	2	2	1	45.99	6.8212661755	8.0973679445	1	1
2	71	2	2	1	60.42	7.5491985745	7.9083452795	1	1
1	38	2	2	1	37.67	7.7288252435	7.882814662	2	1
2	73	2	2	1	15.71	7.900646141	8.48573654525	2	2
1	59	2	3	1	39.25	7.849611973	7.6035611055	2	1
1	76	2	2	1	49.87	8.4372308885	9.16695602225	2	2
2	71	2	2	1	25.24	7.827338122	8.4130597995	2	2
2	58	2	2	1	44.97	9.245937467	8.7312284485	2	2
2	60	2	2	1	35.9	7.9890361325	8.84810901125	2	2
2	71	2	2	1	26.66	7.3745602425	8.4950560635	1	2
1	64	2	2	1	36.78	7.47492272	7.413655235	1	1
1	84	2	2	1	41.52	6.9209319865	7.761834557	1	1
1	87	2	2	1	22.22	7.3718330595	8.82545029625	1	2
2	51	2	2	1	33.2	8.278884887	7.423033358	2	1
2	69	2	2	1	39.68	8.4141971795	8.36976391775	2	2
2	78	2	2	1	25.61	7.221868282	8.4672070945	1	2
1	65	2	2	1	83.99	7.1436488845	8.24811880575	1	2
2	54	2	2	1	15.05	7.0872078535	8.181925043	1	2
1	40	2	1	1	8.38	8.7468093515	8.22632448	2	2
2	68	2	2	1	18.18	7.5603722445	8.003026935	1	1
1	52	2	2	1	27.15	8.781554959	8.605214099	2	2
2	46	3	2	2	24.26	9.4320863465	7.99364758	2	1
2	39	3	2	1	105.17	8.0050201295	8.51664760775	2	2
2	38	3	2	2	11.76	7.428580594	9.304903877	1	2
2	26	3	2	2	70.45	6.9844934095	8.9989869675	1	2
1	71	3	2	1	95.07	7.8034422285	7.879555155	2	1
1	64	3	2	1	112.33	6.9468167355	8.8928374435	1	2
2	53	3	1	2	27.51	8.584240486	8.18680800925	2	2
1	53	3	2	2	45.92	8.6233375615	8.56260380875	2	2
1	92	3	2	2	54.04	8.5629190785	9.07613421575	2	2
2	60	3	1	1	103.98	7.79100819	8.867647038	2	2
2	74	3	3	2	6.11	9.1998655215	8.42148839325	2	2
1	48	3	1	1	99.51	6.925309761	8.42632325875	1	2
2	63	3	2	1	20.44	8.479879775	8.9721567705	2	2
2	58	3	3	2	76.6	7.482661672	8.3703535695	1	2
2	75	3	2	2	10.02	8.8033023285	8.8311208205	2	2
2	63	3	2	2	41.45	7.786075075	8.5782172625	2	2
2	46	3	2	1	96.26	7.4250840975	8.31998488175	1	2
1	71	3	2	1	85.61	8.2012482185	7.9304200965	2	1
2	63	3	2	1	78.87	7.9096962335	8.276879457	2	2
1	87	3	1	1	22.25	7.7241165795	8.14200791675	2	1
2	63	3	2	1	74.53	8.312456218	8.33435072525	2	2
2	87	3	2	1	59.07	7.396859848	7.9940588795	1	1
2	30	3	3	1	47.8	6.9437883305	8.1721630575	1	2
1	83	3	2	2	5.68	9.221303636	8.53792031875	2	2
2	55	3	1	1	79.39	7.5085824855	8.820513037	1	2
2	66	3	2	1	74.07	8.1033835865	7.92040241625	2	1
2	69	3	2	2	50.76	9.066322769	9.47873683575	2	2
1	64	3	2	2	67.82	8.8158156685	8.8154006395	2	2
2	62	3	3	1	70.84	9.3973987125	8.585742451	2	2
1	67	3	3	1	50.59	7.0135262955	7.49364064025	1	1
2	57	3	2	2	34.58	7.73337416	6.56852652825	2	1
1	73	3	2	1	38.72	7.231398453	7.46231747575	1	1
1	83	3	2	1	54.9	6.7884613735	8.8778246775	1	2
1	65	3	2	1	67.92	7.5414153165	8.715265877	1	2
1	63	3	2	1	58.45	8.480469189	8.74463185375	2	2
2	69	3	3	1	59.34	8.3315781585	7.41259197225	2	1
1	71	3	2	1	54.54	8.5862125975	7.81511286975	2	1
1	51	3	3	2	19.03	8.353888318	8.0355633215	2	1
1	78	3	3	1	26.26	8.9907673575	7.6691553895	2	1
2	72	3	3	1	52.86	7.169297416	8.3498923765	1	2
2	46	3	2	2	32.05	7.8998475675	7.84490885825	2	1
2	67	3	2	1	55.95	7.057181217	7.91965406075	1	1
2	67	3	3	1	56.67	7.3872532935	9.12711522675	1	2
2	26	3	2	1	50.43	6.9885658135	8.349047177	1	2
1	78	3	2	1	4.24	8.840860145	8.617339993	2	2
1	71	3	2	1	49.11	6.499201427	8.15128347525	1	1
1	60	3	2	1	49.57	8.14353749	7.96402442775	2	1
2	46	3	2	1	50.49	7.032452855	7.796160047	1	1
2	41	3	2	1	63.05	8.618189431	8.80996975825	2	2
1	75	3	2	2	49.24	9.803663506	8.73284692725	2	2
2	54	3	2	1	.92	9.8381660745	8.54944078575	2	2
1	78	3	2	1	31.36	8.0453226395	8.6152028585	2	2
1	61	3	2	1	40.3	8.481781084	7.11821258575	2	1
2	74	3	2	1	116.64	7.6502654855	8.09020997	2	1
1	79	3	2	1	31.92	6.780353327	8.8082770855	1	2
1	81	3	3	1	19.98	7.5405556075	8.03155259925	1	1
1	62	3	2	1	24.62	6.8334101955	7.98833377575	1	1
2	64	4	2	2	18.54	7.4932577115	8.543326219	1	2
1	72	4	2	1	130.75	6.9643366935	7.049100776	1	1
1	59	4	1	2	17.62	8.523828221	8.515182355	2	2
2	46	4	2	2	5.32	8.6541315655	8.276058286	2	2
2	69	4	3	2	2.36	8.4167451005	8.74520400825	2	2
2	73	4	2	2	5.72	7.056374857	8.7683162195	1	2
2	66	4	2	2	15.28	7.2461701105	8.23221859525	1	2
2	54	4	2	1	95.07	8.4267194035	8.0738587165	2	1
2	88	4	2	2	4.96	8.233272157	8.5485520095	2	2
2	58	4	2	2	28.89	7.424846887	9.01156169325	1	2
1	82	4	3	2	3.25	8.0110626685	8.519172069	2	2
1	58	4	3	2	.92	8.8428166555	8.95019893275	2	2
2	69	4	2	2	18.77	8.563007933	9.10487218825	2	2
2	51	4	2	2	57.73	7.698508533	8.8847073285	2	2
1	70	4	2	2	14.39	8.2795744565	8.913150736	2	2
1	82	4	2	2	5.12	7.842598075	8.927100846	2	2
2	60	4	3	2	4.99	7.8373513665	8.85920263575	2	2
2	52	4	3	2	33.17	7.535838006	8.67373680525	1	2
2	59	4	2	1	50.53	7.080344202	8.9493696205	1	2
2	56	4	3	2	5.72	8.6922598755	7.83349318325	2	1
2	63	4	2	2	8.02	8.361121809	7.66092344575	2	1
1	65	4	2	2	34.02	7.229380527	7.79948972075	1	1
2	54	4	3	2	1.44	8.8076952545	9.578892721	2	2
2	76	4	3	1	36.95	7.223580171	8.1002952635	1	1
1	58	4	2	1	60.75	7.721637159	7.1217361905	2	1
1	69	4	2	1	37.44	6.416651565	7.0029777025	1	1
1	42	4	2	2	23.07	8.8273394485	8.35664158875	2	2
1	78	4	2	2	19.85	9.020897766	8.811724821	2	2
2	51	4	2	1	31.85	7.7197688505	7.837589754	2	1
2	63	4	2	2	8.61	7.568592337	7.64541010625	2	1
2	66	4	2	1	42.27	6.5286427025	8.016512401	1	1
2	73	4	2	2	15.25	7.467081365	8.23859685275	1	2
2	62	4	2	2	14.56	8.0948947095	7.80113451	2	1
1	82	4	2	1	9.96	7.053670078	8.55096325125	1	2
2	76	4	2	2	8.94	7.6870592965	8.80986884425	2	2
1	78	4	3	1	32.67	7.8759592345	7.60498247675	2	1
1	66	4	3	2	2.07	8.745931688	7.65597662725	2	1
2	68	4	2	2	22.78	6.642457686	8.17629924375	1	2
2	47	4	2	1	22.35	6.573482391	8.6712974135	1	2
1	70	2		1	43.92	7.7258766475	7.113180339	2	1
1	48	3	2	1	62.14	7.4831090975	7.913346309	1	1
2	72	2	2	1	24	7.6991363275	7.83702196175	2	1
1	61	3	1	1	58.55	8.126425536	7.6063171975	2	1
2	56	3		2	47.77	7.652016695	7.8438527055	2	1
1	57	3	2	1	56.65	6.7821825095	7.48357469725	1	1
1	74	3	2	1	60.56	6.818757253	7.9977978965	1	1
2	52	3	2	1	47.9	7.355239643	8.21496527975	1	2
1	70	2	2	1	42.28	8.078862528	9.7233458465	2	2
2	55	1	2	1	63.95	6.9881337295	8.2754629505	1	2
2	84	3	2	1	54.74	8.1207525615	8.261720775	2	2
2	59	2		1	43.2	6.45352165	8.34037339875	1	2
2	49	3		1	57.24	6.553670284	8.887648175	1	2
1	66	1	2	1	22.59	6.314001512	6.51768752875	1	1
2	55	1		1	41.65	8.144947243	7.519450139	2	1
1	81	1	2	1	4.57	5.977625598	7.17951150775	1	1
1	23	4		2	3.62	6.4785789545	7.886971993	1	1
2	69	2		1	1.81	7.063686068	8.0849658675	1	1
2	63	2		1	2.96	7.1899116715	7.63946374575	1	1
2	47	3		1	.49	6.065975844	8.313416958	1	2
2	62	4		2	29.39	6.1477384175	8.687000458	1	2
2	72	2		1	54.28	6.2865454955	7.51656244375	1	1
1	88	4		2	41	6.196557918	7.2095227065	1	1
1	29	4		2	.36	7.3602092435	7.376961698	1	1
1	74	3		1	46.09	6.3683538555	7.4429633725	1	1
2	49	4		2	5.13	7.370545159	8.29058028375	1	2
1	51	3		1	45.44	6.7975459485	7.85380042425	1	1
1	78	3	3	1	4.8	6.452712562	7.10489110975	1	1
2	67	2		1	63.95	6.126630459	7.8232980305	1	1
2	72	2	2	1	65.65	7.0007570815	7.2974309005	1	1
2	61	3	2	1	49.71	6.9390302195	8.274741571	1	2
2	42	4	2	1	70.45	7.581552997	8.284355058	2	2
1	57	4	2	1	45.4	6.0759443895	8.5269156185	1	2
2	51	3	2	1	44.15	6.6352006915	7.760276144	1	1
1	54	4	2	1	5.29	6.6236884875	6.6142636205	1	1
2	65	4	2	2	23.41	6.4840214695	8.248717456	1	2
2	75	2	2	1	21.63	6.8003969005	7.00605045125	1	1
1	94	2	2	1	33.11	9.9460672125	6.85429756725	2	1
1	78	4	2	1	4.5	7.8968030255	7.830554848	2	1
1	63	3	3	1	46.98	6.5783934655	7.40561883475	1	1
1	57	2		1	5.33	6.0006702705	8.0360395865	1	1
1	56	3		1	49.78	6.9768580225	7.6332976345	1	1
2	47	3	2	1	33.01	8.998849227	7.03021476825	2	1
2	51	2	2	1	35.67	6.455488903	7.7350317085	1	1
1	80	3	2	2	13.84	6.150270464	7.0728382725	1	1
1	54	3	2	1	56.38	6.8250913355	7.2950960975	1	1
1	70	4	2	2	36	7.221656793	7.16867142625	1	1
1	77	4	3	2	1.55	7.7026851565	8.104259157	2	1
2	56	4	2	2	17.65	8.001170383	8.605838557	2	2
1	38	4	2	2	12.66	7.0307823665	7.9681301845	1	1
1	64	4	2	2	6.9	6.3182730045	8.12239124	1	1
1	62	4	2	2	32.52	7.3963078715	6.8973453495	1	1
1	60	4	2	2	16.14	6.706990105	7.5139463265	1	1
2	93	2	2	1	.43	6.470166355	8.10261504025	1	1
2	69	2	2	1	38.04	6.7146084625	7.804309252	1	1
						7.3929610285	6.81193348075	1	1
						8.2398269175	7.71691599775	2	1
						6.835111917	6.711110992	1	1
						7.6646587315	7.07532648475	2	1
						7.0731359395	7.49920507375	1	1
						7.5342867945	8.703538538	1	2
